# Supplementary material for: Two point mutations in protocadherin-1 disrupt hantavirus recognition and afford protection against lethal infection
Source: Nat Commun. 2023 Jul 24;14:4454. doi: 10.1038/s41467-023-40126-y (PMC10366084; doi:10.1038/s41467-023-40126-y)
Supplement: Supplementary file 5 — Dataset 1 [file 41467_2023_40126_MOESM5_ESM.xlsx]

## Sheet: PCDH1 alignment
NCBI Reference Sequence: PCDH1	Organism	Sequence (PCDH1)
XP_021082321.1	Mesocricetus auratus (golden/ Syrian hamster)	MPPPWGCVTLGPNAQVLPILEPARMGPLRPSPGPGGQRLRPPPLLLALLLLLAPSASHATQVVYKVPEEQPPNTLIGSLAADYGFPDVGHLYKLEVGAPYLRVDGKTGDIFTTETSIDREGLRECQNQIPGNPCILEFEVSITDLVQNGSPRLLEGQIEVQDINDNTPNFASPVITLAIPENTNIGSLFPIPLATDRDAGPNGVASYELQAGPEAQELFGLQVAEDQEEKQPQLIVMGNLDRERWDSYDLTIKVQDGGSPPRASSALLRVTVLDTNDNAPKFERPSYEAELSENSPIGHSVIQVKANDSDQGANAEIDYTFHQAPEVVRRLLRLDRNTGLITVQGPVDREDLSTLRFLVLAKDRGANPKSARAQVVVTVKDMNDNAPTIEIRGIGLVTH…
XP_015863073.1	Peromyscus maniculatus bairdii (Prairie deer mouse)	MPPPWGCVTLDPNAKVLLIREPAGMGPLRPSPGPGGQRLLLPPLLLALLLLLAPSASHTTQVVYKVPEEQPPNTLIGSLAADYGFPDVGHLYKLEVGAPYLRVDGKTGDIFTTETSIDREGLRECQNQIPGNPCILEFEVSITDLVQNGSPRLLEGQIEVQDINDNTPNFASPVITLAIPENTNIGSLFPIPLATDRDAGPNGVASYELQAGPEAQELFGLQVAEDQEEKQPQLIVMGNLDCERWDSYDLTIKVQDGGNPPRASSALLRVTVLDTNDNAPKFERPSYEAELSENSPIGHSVIQVKANDSDQGANAEIDYTFHQAPEVVRRLLRLDRNTGLITVQGPVDREDLSTLRFSVLAKDRGANPKSARAQVAVTVKDMNDNAPTIEIRGIGLVTH…
NP_001390724.1	Mus musculus (House mouse)	MGPLRPSPGPGGQRLLLPPLLLALLLLLAPSASHTTQVVYKVPEEQPPNTLIGSLAADYGLPDVGHLYKLEVGAPYLRVDGKTGDIFTTETSIDREGLRECQNQIPGNPCILEFEVSITDLVQNGSPRLLEGQIEVQDINDNTPNFASPVITLAIPENTNIGSLFPIPLATDRDAGPNGVASYELQAGPEAQELFGLQVAEDQEEKQPQLIVMGNLDRERWDSYDLTIKVQDGGNPPRASSALLRVTVLDTNDNAPKFERPTYEAELSENSPIGHSVIQVKANDSDQGANAEIDYTFHQAPEVVRRLLRLDRNTGLITVQGPVDREDLSTLRFSVLAKDRGATPKSARAQVVVTVKDMNDNAPTIEIRGIGLVTHQDGMANISEDVAEETAVALVQVSD…
XP_038953281.1	Rattus norvegicus (Norway rat)	MRRRKTVLLILEPARMGPLRPSPGPGGQRLLLPPLLLALLLLLAPSASHTTQVVYKVPEEQPPNTLIGSLAADYGLPDVGHLYKLEVGAPYLRVDGKTGDIFTTETSIDREGLRECQNQISGSPCILEFEVSITDLVQNGSPRLLEGQIEVQDINDNTPNFASPVITLAIPENTNIGSLFPIPLATDRDAGPNGVASYELQAGPEAQELFGLQVAEDQEEKQPQLIVMGNLDRERWDSYDLTIKVQDGGSPPRASSALLRVTVLDTNDNAPKFERPTYEAELSENSPIGHSVIQVKANDSDQGANAEIDYTFHQAPEVVRRLLRLDRNTGLITVQGPVDREDLSTLRFSVLAKDRGANPKSARAQVVVTVKDMNDNAPTIEIRGIGLVTHQDGMANISE…
XP_045250283.1	Macaca fascicularis (Crab-eating Macaque)	MDSGAGDRRCPEAALLILGPARMGPLRHSPGPGGQRLLLPSMLLALLLLLAPSPGHATRVVYKVPEEQPPNTLIGSLAADYGFPDVGHLYKLEVGAPYLRVDGKTGDIFTTETSIDREGLRECQNQLPGDPCILEFEVSITDLVQNGSPRLLEGQIEVQDINDNTPNFASPVITLAIPENTNIGSLFPIPLASDRDAGPNGVASYELQAGPEAQELFGLQVAEDQEEKQPQLIVMGNLDRERWDSYDLTIKVQDGGSPPRASSALLRVTVLDTNDNAPKFERPSYEAELSENSPIGHSVIQVKANDSDQGANAEIEYTFHQAPEVVRRLLRLDRNTGLITVQGPVDREDLSTLRFSVLAKDRGTNPKSARAQVVVTVKDMNDNAPTIEIRGIGLVTHQD…
NP_002578.2	Homo sapiens(Human)	MDSGAGGRRCPEAALLILGPPRMEHLRHSPGPGGQRLLLPSMLLALLLLLAPSPGHATRVVYKVPEEQPPNTLIGSLAADYGFPDVGHLYKLEVGAPYLRVDGKTGDIFTTETSIDREGLRECQNQLPGDPCILEFEVSITDLVQNGSPRLLEGQIEVQDINDNTPNFASPVITLAIPENTNIGSLFPIPLASDRDAGPNGVASYELQAGPEAQELFGLQVAEDQEEKQPQLIVMGNLDRERWDSYDLTIKVQDGGSPPRASSALLRVTVLDTNDNAPKFERPSYEAELSENSPIGHSVIQVKANDSDQGANAEIEYTFHQAPEVVRRLLRLDRNTGLITVQGPVDREDLSTLRFSVLAKDRGTNPKSARAQVVVTVKDMNDNAPTIEIRGIGLVTHQD…
NCBI Reference Sequence: EC1	Organism	Sequence (EC1)
XP_021082321.1	Mesocricetus auratus (golden/ Syrian hamster)	VVYKVPEEQPPNTLIGSLAADYGFPDVGHLYKLEVGAPYLRVDGKTGDIFTTETSIDREGLRECQNQIPGNPCILEFEVSITDLVQNGSPRLLEGQIEVQDINDNT
XP_015863073.1	Peromyscus maniculatus bairdii (Prairie deer mouse)	VVYKVPEEQPPNTLIGSLAADYGFPDVGHLYKLEVGAPYLRVDGKTGDIFTTETSIDREGLRECQNQIPGNPCILEFEVSITDLVQNGSPRLLEGQIEVQDINDNT
NP_001390724.1	Mus musculus (House mouse)	VVYKVPEEQPPNTLIGSLAADYGLPDVGHLYKLEVGAPYLRVDGKTGDIFTTETSIDREGLRECQNQIPGNPCILEFEVSITDLVQNGSPRLLEGQIEVQDINDNT
XP_038953281.1	Rattus norvegicus (Norway rat)	VVYKVPEEQPPNTLIGSLAADYGLPDVGHLYKLEVGAPYLRVDGKTGDIFTTETSIDREGLRECQNQISGSPCILEFEVSITDLVQNGSPRLLEGQIEVQDINDNT
XP_045250283.1	Macaca fascicularis (Crab-eating Macaque)	VVYKVPEEQPPNTLIGSLAADYGFPDVGHLYKLEVGAPYLRVDGKTGDIFTTETSIDREGLRECQNQLPGDPCILEFEVSITDLVQNGSPRLLEGQIEVQDINDNT
NP_002578.2	Homo sapiens(Human)	VVYKVPEEQPPNTLIGSLAADYGFPDVGHLYKLEVGAPYLRVDGKTGDIFTTETSIDREGLRECQNQLPGDPCILEFEVSITDLVQNGSPRLLEGQIEVQDINDNT
