# Supplementary material for: Two point mutations in protocadherin-1 disrupt hantavirus recognition and afford protection against lethal infection
Source: Nat Commun. 2023 Jul 24;14:4454. doi: 10.1038/s41467-023-40126-y (PMC10366084; doi:10.1038/s41467-023-40126-y)
Supplement: Supplementary file 7 — Source Data [file 41467_2023_40126_MOESM7_ESM.xlsx]

## Sheet: Figure 1a
Figure 1a
Infection		Number of GFP+ cells
cell line:	HPMEC							MLMEC
rVSV-ANDV-Gn/Gc	2323	2960	1405	1791	1773	1769		1118	1638	182	857	648	794
rVSV-SNV-Gn/Gc	1554	1525	589	567	804	1171		15	19	2	2	2	4
rVSV-VSV-G	1312	1183	951	1214	1454	1758		1051	1082	963	1255	2216	1630

## Sheet: Figure 1c
Figure 1c
Infection		%GFP+ cells
cell line:	MLMEC alone
rVSV-ANDV Gn/Gc	7.09	7	6.91	8.42	6.65	6.9	7.99	8.13	7.21	6.78	4.26	4.73	4.99	3.97	5.38	4.4	5.53	5.57	5.5	4.58	4.76	3.72	4.1	4.86	3.63	4.28	2.75	5.39	4.88	4.96	3.89	4.3	4.77	4.87	5.11
rVSV-HTNV Gn/Gc	2.17	2.26	2.09	1.69	1.48	3.78	2.84	2.41	2.26	1.26	6.71	5.89	6.28	5.37	6.66	7.96	3.62	9.27	6.92	7.47	5.57	6.55	7.93	8.9	5.54	7.53	7.39	7.73	5.94	4.84	3.19	3.17	3.11	3.42	2.83
rVSV-SNV Gn/Gc	0.69	0.57	0.59	0.68	0.58	0.66	0.76	0.77	0.62	0.75	2.2	1.82	2.29	2.03	2.51	2.49	1.93	1.64	2.07	2.72	2.1	2.41	2.54	1.89	2.2	1.89	2.48	2.34	2.21	2.2	1.41	1.89	1.97	1.63	1.71
cell line:	MLMEC + human PCDH1 (WT)
rVSV-ANDV Gn/Gc	2.35	0.78	2.42	2.33	0.51	1.29	0.87	1.52	0.74	0.78	5.93	6.27	4.93	3.49	6.09	6.54	6.24	6.25	6.44	5.63	7.64	9.6	9.19	10.13	6.25	8.15	7.23	6.75	6.03	7.69	8.38	7.62	7.16	6.97	6.98
rVSV-HTNV Gn/Gc	0.79	1.26	0.52	0.49	0.71	1.02	0.57	0.71	0.74	1.5	12.96	12.47	9.73	9.79	8.99	13.34	12.92	14.09	13.47	14.48	13.19	5.95	12.08	12.33	7.93	11.21	11.02	8.24	10.1	14.63	4.54	4.87	4.5	5.06	4.69
rVSV-SNV Gn/Gc	3.93	1.64	2.01	1.42	1.85	1.27	1.93	2.76	2.69	0.55	8.14	8.69	7.74	9.36	9.32	7.79	9.23	8.37	7.76	9.44	6.9	9.13	11.82	11.16	11.33	12.03	8.47	7.6	11.02	10.19	13.68	14.2	14.2	14.36	13.48
cell line:	MLMEC + human PCDH1 (F83L)
rVSV-ANDV Gn/Gc	0.77	0.99	2.34	1.36	1.88	1.52	1.53	1.58	2.09	0.89	13.22	11.83	11.81	11.77	9.74	11.29	11.6	12.68	8.17	11.25	4.85	5.52	5.59	6.13	6.57	4.21	4.35	5.3	4.19	4.8	7.89	6.85	7.16	6.63	7.72
rVSV-HTNV Gn/Gc	1.31	1.06	1.47	1.78	1.04	1.57	1.62	0.88	1.25	1.09	16.1	13.46	10.67	17	12.1	19.45	17.71	14.98	17.02	17.79	5.47	8.1	7.24	4.77	5.08	7.78	7.78	6.25	7.89	6.18	3.65	4.16	4.09	3.64	4.01
rVSV-SNV Gn/Gc	0.35	0.44	0.44	0.6	0.49	0.53	0.42	0.35	0.46	0.46	4	3.61	4.58	4.21	4.25	5.62	3.29	3.8	3.1	4.54	2.7	2.49	3.08	2.79	2.61	2.98	2.24	3.11	2.87	2.67	2.32	2.31	2.22	2.47	2.35

## Sheet: Figure 1f
Figure 1f
Infection		%GFP+ cells
cell line:	U2OS-PCDH1-KO											U2OS-PCDH1-KO+PCDH1(WT)											U2OS-PCDH1-KO+PCDH1(F83L)											U2OS-PCDH1-KO+PCDH1(L127I/D130N)											U2OS-PCDH1-KO+PCDH1(F83L/L127I/D130N)
rVSV-ANDV Gn/Gc	1.7	1.92	9.97	10.3	9.88	2.17	2.28	2.45				88.8	85.2	52.13	50.31	51.75	21.26	24.44	23.17				83.7	71.9	47.43	43.01	41.99	26.77	20.36	19.86				88.3	85.3	44.87	45.97	46	19.3	19.9	20.78				88	80.8	47.42	42.91	48.36
rVSV-SNV Gn/Gc	1.15	1.43	8.31	7.71	9.33	3.49	2.18	2.19				71.8	70.1	48.06	47.31	54.7	21.7	23.37	23.33				2.38	3.78	5.78	6.29	5.89	2.74	2.05	2.16				67.5	74.6	30.64	28.96	32.73	15.11	16.05	19.5				3.63	3.92	6.78	5.5	6.59
rVSV-HTNV Gn/Gc	17.9	16.8	50.64	52.43	49.18	19.81	16.36	14.26				28.4	29.2	58.43	56.49	63.18	18.25	19.06	20.46				16.6	14.6	42.59	33.6	32.07	20.49	17.65	15.99				14.9	16.8	31.96	34.03	36.93	17.01	16.72	17.22				20.1	21.2	42.63	37.24	38.14
ANDV	2.50365	2.49062	2.32636									40.8653	42.7278	41.6443									52.1067	52.3573	52.7186									42.2522	47.0463	46.9871									57.3432	55.1952	57.7204
SNV	0.0973099	0.0284029	0.0527855									9.1845	9.37713	8.25458									0.930115	0.463968	0.675223									7.43433	7.3526	7.03861									1.00023	1.51878	0.667987
HTNV	1.96	1.76	2.06	2.01	1.2	1.9	1.16	1.21	2.08	1.3		1.31	1.47	1.9	1.98	1.89	1.87	1.72	2.11	1.7	1.93		1.35	1.92	1.97	1.22	1.96	1.25	1.96	1.31	1.08	2		2.13	1.38	1.33	1.64	1.69	1.61	1.66	1.6	1.73	1.76		1.87	1.25	1.84	1.11	1.64
[truncated: 5 more columns]

## Sheet: Figure 2b
Figure 2b
Direct ELISA		ELISA Signal (absorbance 450 nM)
virus bound to sEC1-2(WT)
rVSV:	ANDV Gn/Gc				SNV Gn/Gc				HTNV Gn/Gc
log (μL virus per well)
0.255273	1.915	1.788	1.601	1.631	1.474	1.531	1.107	1.208	0.17	0.138	0.213	0.213
-0.0457575	1.755	1.668	1.534	1.354	1.135	0.99	1.038	0.952	0.134	0.122	0.138	0.196
-0.346787	1.68	1.477	1.24	1.242	0.687	0.656	0.782	0.735	0.115	0.098	0.118	0.114
-0.647817	1.341	1.392	0.813	0.836	0.362	0.414	0.465	0.487	0.083	0.085	0.083	0.077
-0.948847	0.854	0.954	0.638	0.692	0.215	0.213	0.251	0.256	0.074	0.066	0.068	0.064
-1.24988	0.628	0.541	0.441	0.437	0.118	0.125	0.163	0.139	0.06	0.059	0.054	0.053
-1.55091	0.322	0.351	0.279	0.266	0.082	0.084	0.093	0.104	0.049	0.052	0.047	0.048
-1.85194	0.196	0.198	0.147	0.164	0.164	0.06	0.073	0.072	0.049	0.044	0.046	0.047
-2.15297	0.142	0.114	0.103	0.114	0.073	0.247	0.068	0.068	0.048	0.046	0.045	0.048
-2.454	0.093	0.089	0.079	0.077	0.06	0.05	0.049	0.059	0.049	0.048	0.046	0.044
-2.75503	0.074	0.092	0.064	0.082	0.082	0.052	0.055	0.053	0.048	0.053	0.047	0.046
virus bound to sEC1-2(F83L)
rVSV:	ANDV Gn/Gc				SNV Gn/Gc
log (μL virus per well)
0.255273	2.002	1.99	1.558	1.752	0.118	0.119	0.063	0.063
-0.0457575	1.844	1.732	1.498	1.827	0.118	0.082	0.055	0.058
-0.346787	1.529	1.6	1.349	1.334	0.058	0.067	0.057	0.061
-0.647817	1.202	1.32	0.929	0.958	0.061	0.065	0.053	0.051
-0.948847	0.927	0.829	0.717	0.637	0.056	0.054	0.052	0.054
-1.24988	0.481	0.527	0.417	0.415	0.049	0.053	0.051	0.051
-1.55091	0.338	0.327	0.246	0.264	0.064	0.058	0.048	0.054
-1.85194	0.172	0.169	0.163	0.151	0.051	0.098	0.047	0.049
-2.15297	0.112	0.104	0.101	0.1	0.049	0.047	0.053	0.051
-2.454	0.076	0.076	0.083	0.073	0.075	0.047	0.048	0.048
-2.75503	0.111	0.067	0.066	0.061	0.05	0.048	0.044	0.048

## Sheet: Figure 2d
Figure 2d
Competition ELISA		ELISA Signal (absorbance 450 nM)
rVSV:	ANDV Gn/Gc					SNV Gn/Gc					rVSV:	ANDV Gn/Gc
log [μM (sEC1-2 WT)]											log [μM (sEC1-2 WT)]
1	0.137	0.135	0.112	0.156		0.158694	0.166849	0.218363	0.18353		0.221849	0.295	0.198	0.185
0.69897	0.116	0.103	0.098	0.132		0.279662	0.280259	0.31355	0.282652		-0.255273	0.265	0.26	0.239
0.39794	0.148	0.133	0.149	0.153		0.512801	0.429118	0.442646	0.495238		-0.732394	0.618	0.59	0.526
0.09691	0.205	0.188	0.208	0.241		0.555137	0.45711	0.580311	0.651459		-1.20952	1.097	1.179	1.255
-0.20412	0.458	0.421	0.368	0.41		0.563554	0.536676	0.580007	0.70523		-1.68664	1.635	1.596	1.666
-0.50515	0.744	0.612	0.624	0.748		0.620272	0.54203	0.584189	0.632826		-2.16376	1.816	1.916	1.893
-0.80618	0.996	1.113	0.999	1.21		0.59442	0.47529	0.619541	0.759165		-2.64088	1.626	2.092	2.082
-1.10721	1.53	1.394	1.434	1.594		0.575771	0.570656	0.417107	0.447696		-3.118	1.817	2.062	1.935
-1.40824	1.776	1.967	1.809	2.035		0.619717	0.53419	0.628519	0.75222		-3.59512	1.858	2.237	1.926
-1.70927	2.141	2.241	2.136	2.29		0.530323	0.594402	0.668964	0.637986		-4.07224	1.915	2.013	1.991
-2.0103	2.386	2.369	2.372	2.391		0.4569	0.652238	0.74335	0.611551		-4.54936	1.78	2.069	2.054
-2.31133	2.352	2.447	2.343	2.394		0.522897	0.814839	0.581241	0.697051
rVSV:	ANDV Gn/Gc					SNV Gn/Gc					rVSV:	ANDV Gn/Gc
log [μM (sEC1-2 F83L)]											log [μM (sEC1-2 F83L)]
1	0.505	0.59	0.409	0.41		0.748794	0.612415	0.363396	0.417941		0.69897	0.681	0.635	0.586
0.69897	0.692	0.841	0.613	0.62		0.570521	0.696852	0.406107	0.408698		0.221849	1.031	1.024	1.069
0.39794	1.011	1.029	0.986	0.948		0.666144	0.71211	0.427986	0.328898		-0.255273	1.301	1.39	1.25
0.09691	1.406	1.477	1.37	1.266		0.631788	0.666567	0.382646	0.389739		-0.732394	1.599	1.544	1.649
-0.20412	1.868	1.862	1.757	1.667		0.682273	0.726774	0.363226	0.388905		-1.20952	1.728	1.786	1.595
-0.50515	2.016	2.034	2.031	1.999		0.77925	0.59298	0.390055	0.405541		-1.68664	1.915	1.947	1.954
-0.80618	2.283	2.312	2.238	2.28		0.764581	0.772635	0.326694	0.439332		-2.16376	1.674	1.923	1.977
-1.10721	2.44	2.507	2.416	2.346		0.771702	0.830285	0.422305	0.38278		-2.64088	1.995	1.741	1.845
-1.40824	2.46	2.487	2.446	2.411		0.761916	0.840853	0.40814	0.39826		-3.118	1.905	2.001	1.856
-1.70927	2.431	2.449	2.483	2.46		0.746484	0.795761	0.351386	0.320683		-3.59512	1.993	2.052	2.014
-2.0103	2.508	2.56	2.529	2.498		0.785885	0.746162	0.344834	0.332923		-4.07224	1.985	2.064	1.922
-2.31133	2.545	2.523	2.513	2.483		0.733778	0.721036	0.432652	0.426969		-4.54936	2.193	1.893	2.144

## Sheet: Figure 2f
Figure 2f
Infection Inhibition Assay		%GFP+ cells
rVSV:	ANDV Gn/Gc							SNV Gn/Gc
log [μM (sEC1-2 WT)]
0.699	2.2	2.5	2.3	0.4	0.4	0.4		7.7	7.9	8.8	4.4	4.2	3.3
0.2218	3.9	3.9	4.3	1.4	1.5	1.1		18.4	17.4	18.7	13.1	11.3	8.5
-0.2553	6.4	6.3	5	2.4	2.3	2.3		24.8	25.2	27.4	13.8	14.8	16
-0.7324	10.1	8.4	10	3.7	4.4	4		31.5	30	30.1	18	19.3	23.8
-1.2095	16.4	15.8	15.4	6.3	7.5	6.1		34.5	36.7	34.1	21.6	20.9	20.2
-1.6866	23.4	24.4	21.3	13.1	10	11		35.2	39.3	31	21.3	21.1	21.9
-2.1638	30.4	29.5	31	17.7	13.9	15.3		36.6	36.1	36.7	21.8	21.4	22.5
-2.6409	34.8	33.1	34.8	19.5	17.1	18.1		36	38.4	36.6	23.6	21.6	20.3
-3.118	39.3	38.2	35.6	18.3	17.5	17.5		36.1	36	33.5	24.3	24	19.4
log [μM (sEC1-2 F83L)]
0.699	15.9	14.1	15.2	6.3	6	5.6		39.3	37.5	39.9	28.8	23.8	25.2
0.2218	20.8	19.9	21.4	9.7	7.6	9.7		39	38	39.9	25.3	21.7	24.4
-0.2553	26.7	25.9	26	12.1	11.3	12.3		36.8	41	38.5	26.2	25.1	25.3
-0.7324	29.7	29.1	33	15.3	13.9	15.5		35.5	35.3	39	23.3	21.7	22.5
-1.2095	32	33.7	33.9	17.9	18.6	18.6		35.3	38.6	38.9	24.5	21.5	22.4
-1.6866	35.4	36.8	33.7	19.9	18.4	18		35.6	35	42	24.6	22.4	23
-2.1638	40.1	36.2	33.8	20.1	18.3	18.9		37.4	35.5	42.9	25.2	21.7	23.5
-2.6409	36.4	36.8	34.4	18.5	19.3	17		40	36.6	39.6	22.2	21.9	24.2
-3.118	37.3	35.7	36.2	21.3	18	21.3		36.9	31.7	37	22.2	22.6	23

## Sheet: Figure 4b
Figure 4b
Competition ELISA		ELISA Signal (absorbance 450 nM)
rVSV-ANDV-Gn/Gc binding	μM (sEC1-2)
sEC1-2:	5	1.66667	0.555556	0.185185	0.0617284	0.0205761	0.00685871	0.00228624	0.000762079	no protein
wt	0.097239	0.128224	0.151115	0.268007	0.660495	0.756815	1.02132	1.05766	1.07118	1.16658
wt	0.121313	0.15433	0.171076	0.289784	0.564717	0.82828	1.09915	1.14234	1.20297	1.08512
F83A	1.20385	1.33039	1.27888	1.43857	1.38042	1.31525	1.2842	1.29683	1.26345	1.27707
F83A	1.16826	1.35221	1.4442	1.28972	1.44224	1.37382	1.31352	1.27872	1.3437	1.1955
D85A	0.428487	0.698912	0.866954	1.17317	1.38729	1.33698	1.25055	1.30098	1.43491	1.36816
D85A	0.377823	0.576038	1.00086	1.13911	1.43927	1.18729	1.30019	1.15968	1.21344	1.29373
D85R	0.822027	0.986172	1.22838	1.16095	1.30812	1.15118	1.29633	1.32835	1.43858	1.34019
D85R	0.68776	0.933134	1.10125	1.07369	1.23242	1.14886	1.03809	1.09711	1.39471	1.33437
V86A	0.163826	0.353357	0.517471	0.677989	1.01404	1.1643	1.1773	1.26594	1.44331	1.36801
V86A	0.174164	0.31315	0.458076	0.710199	1.06867	1.1414	1.22205	1.23627	1.23476	1.23594
wt	0.174124	0.145716	0.139293	0.299598	0.649416	1.0563	1.21814	1.37237	1.50131	1.55717
wt	0.147001	0.15284	0.155108	0.245347	0.712653	1.04277	1.4226	1.56083	1.4584	1.55602
F83A	1.76811	1.67321	1.60641	1.61822	1.6329	1.66435	1.63021	1.53963	1.71308	1.67635
F83A	1.50086	1.62764	1.64658	1.63062	1.81055	1.67075	1.71014	1.56234	1.65939	1.66942
D85A	0.568897	0.821071	1.06465	1.47807	1.68586	1.73852	1.69506	1.66953	1.72703	1.74474
D85A	0.727406	0.785867	1.17799	1.48895	1.82143	1.74428	1.64959	1.62367	1.67573	1.63377
D85R	0.840676	1.16283	1.27336	1.214	1.37671	1.32122	1.52187	1.47304	1.35752	1.32993
D85R	0.867576	0.85673	1.19193	1.22112	1.31568	1.28427	1.29238	1.48563	1.37634	1.37853
V86A	0.271263	0.278522	0.496436	0.801885	0.862461	1.26813	1.27993	1.38032	1.32967	1.37617
V86A	0.186	0.215977	0.423773	0.732583	1.12328	1.21691	1.27265	1.32422	1.32618	1.36755
wt	0.0884479	0.10021	0.112204	0.176069	0.365802	0.853153	1.15074	1.19282	1.27125	1.31896
wt	0.0907586	0.107391	0.124301	0.24133	0.488896	0.846171	1.1488	1.36238	1.28058	1.31177
D85A	0.268587	0.481024	0.786599	0.951918	1.23685	1.2077	1.30788	1.33231	1.37342	1.426
D85A	0.33383	0.429416	0.762637	0.955282	1.39725	1.20284	1.34999	1.3292	1.33949	1.46343
V86A	0.108498	0.23101	0.392789	0.639931	0.981125	1.26242	1.38876	1.35001	1.31626	1.38832
V86A	0.0983861	0.193994	0.368041	0.68223	1.05948	1.1008	1.33207	1.27594	1.37843	1.45476
wt	0.104741	0.0940157	0.12017	0.320303	0.686364	1.03254	1.53979	1.23977	1.47357	1.4135
wt	0.13846	0.10117	0.130578	0.27345	0.61497	0.947888	1.29844	1.39749	1.46915	1.52141
D102A	0.111458	0.0918613	0.132719	0.19641	0.465461	0.95876	1.31117	1.53347	1.60997	1.4764
D102A	0.174837	0.100372	0.0935522	0.18755	0.434505	0.8483	1.18215	1.4522	1.45784	1.58483
K104A	0.176796	0.143042	0.172901	0.298587	0.656287	1.11461	1.14282	1.40132	1.52668	1.74534
K104A	0.175261	0.15533	0.177355	0.325668	0.758918	1.21469	1.4242	1.58615	1.57402	1.60374
K104E	0.164757	0.144151	0.151187	0.292187	0.615687	0.940185	1.2817	1.26661	1.31357	1.32867
K104E	0.124678	0.173981	0.184614	0.329528	0.570135	0.884626	1.0833	1.36836	1.5892	1.62227
T105A	0.115506	0.152046	0.138175	0.189856	0.346058	0.800198	1.12509	1.22351	1.46449	1.53652
T105A	0.152572	0.143162	0.139065	0.205873	0.447176	0.859426	1.18751	1.45714	1.52172	1.4615
wt	0.061849	0.0678198	0.133573	0.249955	0.574345	0.923511	1.16064	1.18074	1.30011	1.44222
wt	0.0646976	0.0709116	0.171779	0.25007	0.594315	0.958502	1.1549	1.28852	1.55448	1.45493
I140A	0.637162	0.90009	1.1675	1.25026	1.15368	1.29978	1.32146	1.41644	1.33352	1.38795
I140A	0.696261	1.00505	1.20666	1.22426	1.31118	1.2101	1.25161	1.35785	1.40706	1.33963
T141A	0.0692178	0.0981195	0.230737	0.427988	0.731832	1.03912	1.26255	1.35861	1.40404	1.39468
T141A	0.0607401	0.0857099	0.241785	0.379557	0.814898	1.18037	1.34374	1.34218	1.40293	1.32245
D142A	0.0795979	0.158653	0.341552	0.588623	0.984099	1.1562	1.18216	1.35712	1.3433	1.39903
D142A	0.0741365	0.150582	0.350527	0.704694	0.974131	1.21381	1.15759	1.29736	1.23228	1.17528
L143A	0.0675178	0.0517904	0.0678911	0.179956	0.396453	0.788657	1.03347	1.312	1.24691	1.26336
L143A	0.0607757	0.0607525	0.0752874	0.163759	0.390742	0.74088	1.08816	1.10653	1.19345	1.17909
V144A	0.065279	0.0641295	0.0871921	0.184916	0.401667	0.717087	1.07494	1.2448	1.28403	1.2185
V144A	0.0647411	0.0595046	0.0803115	0.177789	0.38444	0.898078	1.10785	1.37338	1.35342	1.59174
Q145A	0.0670768	0.0680036	0.11391	0.279593	0.685263	0.972634	1.16296	1.43044	1.53454	1.36072
Q145A	0.0747285	0.073198	0.139228	0.28044	0.640858	0.898482	1.1575	1.24659	1.48797	1.38429
wt	0.136	0.177	0.398	0.95	1.279	1.45	1.439	1.454	1.495	1.217
wt	0.116	0.202	0.377	0.846	1.15	1.376	1.341	1.539	1.335	1.265
D102A	0.128	0.233	0.577	1.13	1.291	1.332	1.381	1.463	1.429	1.281
D102A	0.101	0.211	0.645	1.034	1.319	1.62	1.216	1.302	1.535	1.707
D102R	0.138	0.371	0.992	1.28	1.314	1.434	1.493	1.657	1.415	1.641
D102R	0.148	0.38	0.989	1.369	1.613	1.392	1.512	1.447	1.623	1.665
K104A	0.094	0.13	0.267	0.748	1.067	1.498	1.692	1.554	1.591	1.628
K104A	0.09	0.299	0.249	0.721	1.177	1.249	1.258	1.217	1.659	1.569
K104E	0.084	0.133	0.272	0.643	1.112	0.863	1.137	1.243	1.12	0.991
K104E	0.107	0.136	0.27	0.681	1.006	1.207	1.26	1.361	1.356	1.193
T105A	0.101	0.213	0.555	1.015	1.177	1.359	1.304	1.382	1.359	1.415
T105A	0.101	0.192	0.471	1.083	1.105	1.276	1.465	1.285	1.415	1.412
I140A	0.905	1.392	1.26	1.462	1.291	1.367	1.333	1.657	1.645	1.538
I140A	1.013	1.413	1.187	1.278	1.318	1.345	1.575	1.567	1.378	1.291
T141A	0.127	0.14	0.497	1.046	1.239	1.311	1.547	1.521	1.522	1.631
T141A	0.115	0.293	0.565	0.993	1.222	1.241	1.455	1.429	1.517	1.562
D142A	0.171	0.405	0.806	1.186	1.274	1.3	1.248	1.314	1.3	1.304
D142A	0.161	0.45	0.921	1.111	1.2	1.414	1.347	1.282	1.491	1.276
D142R	0.105	0.376	1.011	1.159	1.242	1.433	1.212	1.343	1.275	1.223
D142R	0.081	0.333	0.712	0.93	1.274	1.226	1.241	1.25	1.397	1.428
L143A	0.086	0.151	0.509	0.876	1.147	1.274	1.478	1.309	1.364	1.502
L143A	0.08	0.088	0.386	0.871	1.145	1.527	1.323	1.435	1.501	1.452
V144A	0.072	0.324	0.183	0.993	1.298	1.432	1.249	1.232	1.344	1.458
V144A	0.066	0.146	0.416	0.886	1.2	1.353	1.186	1.399	1.384	1.404
Q145A	0.122	0.113	0.511	0.953	1.011	1.031	1.196	1.038	1.062	1.143
Q145A	0.145	0.108	0.409	0.969	0.957	1.176	1.246	1.123	1.576	1.297
wt	0.076	0.288	0.183	0.544	1.154	1.531	1.235	1.283	1.435	1.336
wt	0.069	0.096	0.214	0.57	1.165	1.097	1.304	1.258	1.263	1.318
D102A	0.068	0.106	0.35	0.93	1.223	1.263	1.181	1.342	1.228	1.282
D102A	0.061	0.096	0.293	0.706	1.169	1.235	1.196	1.267	1.34	1.22
D102R	0.083	0.207	0.717	1.053	1.266	1.417	1.279	1.33	1.297	1.386
D102R	0.084	0.219	0.559	1.041	1.198	1.227	1.275	1.315	1.311	1.314
K104A	0.065	0.081	0.163	0.467	1.067	1.15	1.255	1.5	1.318	1.435
K104A	0.094	0.079	0.198	0.547	1.082	1.431	1.47	1.214	1.467	1.24
K104E	0.077	0.125	0.189	0.588	1.073	1.141	1.31	1.288	1.314	1.23
K104E	0.072	0.107	0.216	0.545	1.118	1.198	1.157	1.272	1.217	1.274
T105A	0.067	0.108	0.336	0.735	1.187	1.073	1.291	1.28	1.199	1.028
T105A	0.088	0.106	0.298	0.781	1.182	1.248	1.114	1.249	1.357	1.247
I140A	0.796	0.812	1.405	1.421	1.284	1.203	1.362	1.238	1.43	1.293
I140A	0.758	1.188	1.336	1.452	1.194	1.222	1.491	1.246	1.353	1.313
T141A	0.087	0.179	0.48	0.756	1.11	1.287	1.532	1.197	1.361	1.501
T141A	0.094	0.183	0.483	0.9	1.307	1.142	1.064	1.101	1.15	1.192
D142A	0.165	0.287	0.628	1.218	1.568	1.233	1.391	1.201	1.427	1.124
D142A	0.174	0.351	0.738	1.197	1.514	1.304	1.31	1.161	1.073	1.327
D142R	0.128	0.246	0.367	1.054	1.516	1.413	1.431	1.297	1.295	1.235
D142R	0.093	0.202	0.477	1.154	1.452	1.367	1.436	1.218	1.183	1.471
L143A	0.077	0.137	0.259	0.746	1.13	1.238	1.224	1.286	1.165	1.398
L143A	0.076	0.116	0.236	0.803	1.402	1.592	1.21	1.2	1.246	1.446
V144A	0.076	0.115	0.272	0.688	1.121	1.254	1.235	1.172	1.298	1.345
V144A	0.074	0.115	0.262	0.746	1.007	1.496	1.182	1.49	1.413	1.448
Q145A	0.111	0.152	0.354	0.772	1.158	1.34	1.251	1.312	1.359	1.479
Q145A	0.096	0.153	0.362	0.854	1.236	1.255	1.275	1.384	1.144	1.324
wt	0.099	0.156	0.277	0.651	1.361	1.391	1.437	1.444	1.368	1.37
wt	0.088	0.145	0.271	0.696	1.363	1.372	1.371	1.356	1.396	1.361
Y62A	0.727	1.104	1.356	1.456	1.481	1.44	1.487	1.382	1.366	1.329
Y62A	0.668	1.065	1.334	1.466	1.386	1.467	1.454	1.188	1.399	1.345
L73A	0.303	0.743	1.109	1.3	1.423	1.421	1.407	1.425	1.412	1.389
L73A	0.318	0.707	1.076	1.32	1.336	1.28	1.385	1.337	1.37	1.339
G75R	0.927	1.241	1.463	1.506	1.325	1.253	1.401	1.266	1.51	1.373
G75R	0.933	1.253	1.401	1.378	1.272	1.277	1.314	1.163	1.345	1.282
D107R	0.227	0.447	0.68	1.087	1.234	1.041	1.094	1.237	1.168	1.045
D107R	0.222	0.444	0.789	1.087	0.96	1.157	1.032	0.987	1.008	1.024
L152A	0.737	0.907	1.192	1.195	1.283	1.105	1.155	1.047	0.967	1.219
L152A	0.656	0.919	1.193	1.364	1.271	1.26	1.02	1.134	1.096	1.084
wt	0.096	0.277	0.651	1.177	1.289	1.687	1.672	1.466	1.25	1.344
wt	0.109	0.246	0.376	0.86	0.944	1.043	1.632	1.641	1.26	1.34
D102R	0.249	0.397	0.975	1.321	1.121	1.25	1.443	1.111	1.302	1.288
D102R	0.192	0.316	0.992	1.333	1.088	1.342	1.397	1.136	1.133	1.32
K104A	0.138	0.166	0.347	0.797	1.103	1.179	1.205	1.272	1.513	1.283
K104A	0.075	0.146	0.385	0.617	1.07	1.11	1.137	1.089	1.173	1.091
K104E	0.095	0.172	0.381	0.687	1.275	1.341	1.359	1.486	1.592	1.347
K104E	0.083	0.161	0.319	0.657	1.177	1.214	1.272	1.405	1.327	1.339
T105A	0.114	0.34	0.848	1.129	1.329	1.402	1.41	1.396	1.284	1.518
T105A	0.1	0.397	0.739	1.2	1.125	1.144	1.122	1.296	1.344	1.348
D142A	0.283	0.633	0.904	1.088	1.124	1.228	1.371	1.258	1.335	1.36
D142A	0.275	0.616	0.985	1.111	1.25	1.098	1.154	1.324	1.224	1.35
D142R	0.185	0.501	0.913	1.115	1.127	1.215	1.327	1.4	1.344	1.313
D142R	0.158	0.57	0.961	1.215	1.141	1.157	1.19	1.174	1.306	1.339
V144A	0.083	0.289	0.658	0.823	1.251	1.377	1.198	1.211	1.022	1.029
V144A	0.091	0.113	0.529	0.682	1.033	1.027	1.154	1.192	1.158	1.294
Q145A	0.122	0.314	0.677	0.891	1.142	1.227	1.022	1.155	1.195	1.284
Q145A	0.14	0.287	0.659	1.07	1.028	1.159	1.173	1.253	1.058	1.256
wt	0.099	0.146	0.412	0.874	1.289	1.396	1.484	1.512	1.499	1.403
wt	0.083	0.203	0.385	0.897	1.296	1.379	1.431	1.508	1.456	1.386
F83A	1.066	1.275	1.491	1.605	1.547	1.556	1.524	1.545	1.379	1.462
F83A	1.183	1.238	1.439	1.52	1.528	1.449	1.468	1.429	1.429	1.416
D85R	0.606	0.758	1.347	1.495	1.516	1.467	1.557	1.543	1.429	1.457
D85R	0.55	0.809	1.23	1.5	1.411	1.467	1.419	1.544	1.516	1.332
D102A	0.086	0.234	0.759	1.167	1.499	1.402	1.416	1.457	1.659	1.614
D102A	0.076	0.203	0.897	1.215	1.224	1.202	1.234	1.431	1.546	1.485
I140A	1.111	1.372	1.489	1.543	1.776	1.403	1.46	1.446	1.56	1.465
I140A	1.087	1.31	1.434	1.542	1.782	1.431	1.43	1.358	1.49	1.299
V60A	0.341	0.572	0.964	1.205	1.42	1.171	1.286	1.282	1.107	1.235
V60A	0.373	0.591	0.905	1.178	1.182	1.191	1.25	1.291	1.181	1.277
S76A	0.238	0.422	0.767	0.963	1.113	1.219	1.234	1.218	1.349	1.393
S76A	0.237	0.477	0.839	0.966	1.075	1.445	1.323	1.079	1.323	1.326
L77A	0.97	1.046	1.321	1.305	1.27	1.171	1.303	1.374	1.31	1.397
L77A	1.065	1.157	1.296	1.392	1.219	1.124	1.188	1.249	1.139	1.219
G82R	1.081	1.18	1.215	1.307	1.221	1.28	1.225	1.232	1.259	1.27
G82R	0.942	1.051	1.163	1.305	1.25	1.243	1.27	1.269	1.31	1.204
P84A	1.071	1.387	1.294	1.329	1.3	0.983	1.299	1.327	1.192	1.254
P84A	1.502	1.181	1.11	1.171	1.257	0.958	1.236	1.204	1.277	1.009
H88A	0.164	0.271	0.479	0.831	1.143	1.339	1.27	1.318	1.305	1.144
H88A	0.15	0.33	0.475	0.796	1.151	1.192	1.194	1.262	1.311	1.248
R150E	0.292	0.469	0.552	0.865	1.135	1.258	1.146	1.383	1.15	1.186
R150E	0.31	0.471	0.572	0.852	0.987	0.986	1.114	1.168	1.172	1.064
D102R	0.134	0.49	0.984	1.334	1.413	1.263	1.319	1.212	1.182	1.156
D102R	0.126	0.539	1.034	1.318	1.202	1.246	1.192	1.14	1.093	1.082
Y81A	1.254	1.4	1.484	1.477	1.413	1.27	1.276	1.139	1.223	1.263
Y81A	1.312	1.34	1.417	1.371	1.311	1.15	1.146	1.049	1.113	1.094
wt	0.117721	0.194088	0.341934	0.571202	0.924311	1.21621	1.04978	1.15829	0.993005	0.881012
wt	0.109572	0.177569	0.350822	0.576021	0.923219	1.01659	1.06128	1.13736	1.08458	1.07546
A78R	0.268799	0.428646	0.590151	0.951541	0.958857	1.07324	1.00715	1.15196	1.2813	0.958982
A78R	0.25681	0.498583	0.706284	1.09657	0.951868	0.997003	1.11604	1.07734	1.05715	1.18818
A79S	0.110688	0.184226	0.326199	0.639413	0.855261	0.946562	1.04332	1.11795	1.09381	1.20084
A79S	0.102412	0.176868	0.228273	0.744366	0.974259	0.926158	1.02743	1.07054	1.08441	1.00808
D80A	0.771959	0.953522	1.02742	1.09928	1.03352	1.0964	0.996831	0.936364	0.917944	0.95995
D80A	0.877419	0.924036	0.999719	1.0486	0.978868	1.11379	1.02126	1.00169	0.91855	0.95628
Y81A	0.994479	1.05091	1.1048	1.08594	1.01032	0.963106	0.944667	0.983218	0.988145	0.903316
Y81A	0.96563	0.997761	1.17476	1.08762	0.978238	0.990641	0.960012	0.996695	0.911043	0.957686
G82R	0.698541	0.890582	0.977652	1.09811	0.982801	1.15654	0.911918	0.973357	0.928836	0.923902
G82R	0.857182	0.85906	0.988056	1.32877	0.988345	1.15474	0.972263	0.952743	0.940485	0.881032
wt	0.0925241	0.139975	0.225004	0.488263	0.940399	1.02651	1.19262	1.19166	1.20513	1.22038
wt	0.0795722	0.120796	0.218289	0.494412	0.878969	1.00724	1.07183	1.04621	1.09399	1.08822
L77A	0.880144	1.14835	1.09966	1.20101	1.15335	1.17778	1.22103	1.12269	1.11745	1.06139
L77A	0.879798	0.970495	1.12	1.09552	1.21672	1.18827	1.19766	1.07502	1.10555	1.11377
A78R	0.197677	0.315917	0.54979	0.841945	1.09646	1.12921	1.1592	1.13182	1.11692	1.08747
A78R	0.170484	0.331702	0.495395	0.810122	0.999542	1.04815	1.03222	1.00093	1.0398	1.17829
A79S	0.08265	0.110116	0.273922	0.510411	0.900836	1.04878	1.04677	1.02164	1.09049	1.15319
A79S	0.0880027	0.124276	0.256568	0.453445	0.884281	0.944352	1.06736	1.02984	1.10844	1.11504
D80A	0.551574	0.753403	0.947166	1.12551	0.97028	1.05262	1.00218	0.990131	1.07874	1.09885
D80A	0.806096	0.992138	0.987912	0.990799	0.999531	1.07809	0.940903	1.02722	0.95258	0.966239
Y81A	1.17553	1.0599	1.03991	1.02219	0.207*	0.941162	1.06542	1.00666	1.00202	1.04927
Y81A	1.18879	1.29755	1.08893	1.05481	1.02664	0.958331	1.00715	1.02483	0.93473	0.946501
G82R	0.679889	0.962904	0.893849	1.03021	1.04612	0.999622	0.978151	0.997354	1.00482	0.913277
G82R	0.735215	0.830939	0.924818	1.0264	1.01175	1.00907	0.991022	0.963594	0.960321	0.870835
wt	0.188621	0.190281	0.257162	0.457368	0.885532	1.04888	1.18027	1.0987	1.1889	1.03585
wt	0.147858	0.167644	0.228562	0.387054	0.813937	0.911785	1.04752	1.06099	1.21791	1.11774
L77A	0.851121	0.944286	0.982582	1.14249	1.19372	1.09395	1.0133	1.16204	1.14857	1.10752
L77A	0.859201	0.971943	1.00091	1.06326	1.12093	1.14879	1.09791	1.03313	1.07433	1.06311
A78R	0.229879	0.295031	0.432629	0.743741	1.02389	1.12495	1.06925	1.09831	0.886438	1.13058
A78R	0.217233	0.302357	0.439734	0.734881	0.947405	1.09289	1.09387	1.10607	1.08745	0.86832
A79S	0.14974	0.213266	0.259198	0.42752	0.920524	1.07756	1.15622	1.17648	1.05715	1.09782
A79S	0.15292	0.183891	0.202523	0.465382	0.953792	1.00461	1.10405	1.05092	1.11046	1.12024
D80A	0.895949	1.13514	1.08066	1.21968	1.0434	1.03618	1.05454	1.16665	1.15839	1.17029
D80A	0.97309	1.20318	1.1208	1.164	1.2115	1.13111	1.27713	1.23197	1.23992	1.2428
Y81A	1.28434	1.34797	1.18625	1.40288	1.23445	1.07803	1.31227	1.13194	1.23263	1.14923
Y81A	1.26848	1.41155	1.25204	1.15337	1.16562	1.17721	1.07458	1.21279	1.18248	1.18186
G82R	0.86241	1.21699	1.3508	1.13139	1.15644	1.0917	1.19573	1.12128	1.26214	1.2025
G82R	0.853098	1.22386	1.03049	1.11827	1.11149	1.2694	1.23647	1.06323	1.12861	1.14444
P84A	1.17854	1.13889	1.29613	1.20199	1.24312	1.20185	1.24765	1.14265	1.17813	1.25488
P84A	1.20264	1.17186	1.25415	1.0848	1.23933	1.11984	1.10375	1.10097	1.11128	1.06564
H88A	0.176713	0.267007	0.374496	0.690091	1.02946	1.13922	1.20009	1.19255	1.17046	1.16673
H88A	0.193611	0.284926	0.426782	0.716548	0.992909	1.06842	1.23266	1.25723	1.11933	1.19909
Y90A	1.30955	1.21907	1.19549	1.22352	1.20721	1.24283	1.26387	1.15503	1.25401	1.12917
Y90A	1.24378	1.28297	1.364	1.31719	1.24109	1.24093	1.23413	1.25982	1.0895	1.19062
R150E	0.2764	0.386118	0.535185	0.787592	0.981834	1.12228	1.20714	1.14307	1.19841	1.10048
R150E	0.258055	0.342388	0.490954	0.762383	0.958581	1.08318	1.06533	1.1216	1.26729	1.12373
wt	0.328615	0.438423	0.581146	1.01809	1.50969	1.59992	1.52665	1.54541	1.54074	1.6359
wt	0.339785	0.407992	0.589191	1.00865	1.46583	1.44287	1.54287	1.56294	1.60774	1.46596
P84A	1.6049	1.80999	1.70545	1.68633	1.6362	1.60857	1.72186	1.48264	1.62718	1.51872
P84A	1.61928	1.69997	1.56435	1.69489	1.64853	1.54908	1.45414	1.66299	1.53862	1.54454
Y90A	1.55311	1.70122	1.66792	1.68469	1.6019	1.72848	1.62392	1.40288	1.60073	1.63767
Y90A	1.75847	1.59108	1.67098	1.67676	1.60756	1.7487	1.63356	1.52627	1.61347	1.53503
Y62A	1.31215	1.5766	1.61972	1.68228	1.60399	1.58296	1.61225	1.82194	1.47513	1.46393
Y62A	1.05508	1.19946	1.55309	1.55788	1.45532	1.64495	1.60957	1.23579	1.36099	1.40445
G75R	1.3299	1.61622	1.57971	1.54223	1.46215	1.40862	1.46689	1.38662	1.53389	1.42484
G75R	1.50325	1.40874	1.67384	1.56844	1.36682	1.49161	1.35052	1.30208	1.2961	1.3241
L152A	1.14263	1.39461	1.39906	1.4181	1.5016	1.42652	1.58706	1.64189	1.24504	1.39946
L152A	1.20959	1.44363	1.43901	1.6293	1.45436	1.38943	1.59251	1.46471	1.49796	1.31064
wt	0.216179	0.318813	0.558999	1.03389	1.47084	1.51849	1.60312	1.48379	1.61185	1.51379
wt	0.212322	0.309085	0.509191	0.889303	1.34108	1.46616	1.5527	1.40061	1.58589	1.5285
P84A	1.60121	1.59688	1.71747	1.74562	1.68407	1.49472	1.64606	1.60604	1.50317	1.57007
P84A	1.65377	1.59223	1.64425	1.72924	1.58746	1.57159	1.65326	1.4774	1.5026	1.45495
H88A	0.234997	0.386568	0.733288	1.05574	1.45599	1.50849	1.51841	1.49429	1.58632	1.55514
H88A	0.263117	0.253195	0.647247	1.1144	1.3821	1.4618	1.49451	1.6185	1.44935	1.43887
Y90A	1.59073	1.56646	1.58545	1.64646	1.61083	1.55295	1.58501	1.44986	1.61606	1.49579
Y90A	1.53756	1.59823	1.67559	1.81246	1.59384	1.55327	1.59616	1.54356	1.57007	1.56113
R150E	0.375988	0.621979	0.844856	1.13128	1.24835	1.40481	1.8094	1.47854	1.51764	1.62418
R150E	0.382893	0.616826	0.915841	1.32812	1.40728	1.34614	1.45531	1.40809	1.4185	1.48851
V60A	0.575611	0.910165	1.35092	1.36316	1.50517	1.42471	1.47019	1.46298	1.31119	1.4007
V60A	0.601227	0.860823	1.21202	1.61301	1.50165	1.43986	1.42802	1.47745	1.41327	1.3854
L73A	0.503436	0.792964	1.35664	1.65013	1.5437	1.40533	1.49299	1.41503	1.55031	1.5386
L73A	0.55551	1.05203	1.34051	1.68054	1.63408	1.57599	1.58277	1.59969	1.58607	1.52363
G75R	1.3013	1.41444	1.48224	1.54886	1.46071	1.34245	1.46255	1.32828	1.40854	1.35263
G75R	1.48889	1.4687	1.7189	1.5524	1.37499	1.39125	1.37877	1.33912	1.31544	1.32712
S76A	0.315517	0.484808	1.03227	1.37601	1.50708	1.62623	1.68723	1.33937	1.33284	1.29827
S76A	0.296162	0.469775	0.91666	1.29872	1.48785	1.5677	1.57752	1.39805	1.26408	1.39935
D107R	0.323087	0.53291	1.00204	1.31185	1.4468	1.40049	1.39663	1.29126	1.3459	1.40432
D107R	0.285863	0.517536	0.699451	1.30981	1.16405	1.29526	1.38675	1.34495	1.25797	1.26919
L152A	0.902368	1.20897	1.18515	1.2267	1.30778	1.3241	1.44019	1.38725	1.39708	1.28131
L152A	0.842494	1.16661	1.16263	1.29755	1.26093	1.36051	1.2702	1.34465	1.27367	1.25206
wt	0.226317	0.265719	0.377235	0.774243	1.40835	1.56851	1.70561	1.62137	1.60974	1.53141
wt	0.233313	0.275404	0.398694	0.800458	1.27543	1.4931	1.59187	1.65058	1.5966	1.53701
V60A	0.542995	0.835883	1.1717	1.42527	1.57419	1.61421	1.88769	1.73548	1.70147	1.73511
V60A	0.622251	0.757333	1.16473	1.45646	1.4833	1.72461	1.64382	1.57113	1.52572	1.59347
Y62A	0.691721	1.0071	1.45096	1.67464	1.62934	1.73264	1.73746	1.71306	1.62099	1.55329
Y62A	0.727464	1.25218	1.38328	1.63323	1.54023	1.71142	1.72041	1.58151	1.53819	1.49959
L73A	0.39586	0.824696	1.17944	1.53071	1.52948	1.67442	1.6863	1.75912	1.69862	1.57249
L73A	0.391558	0.640658	1.09907	1.55639	1.66781	1.65849	1.72861	1.71814	1.69669	1.58543
G75R	1.52526	1.74929	1.8861	1.90652	1.79889	1.60284	1.5923	1.55028	1.63745	1.81152
G75R	1.41687	1.54315	1.85099	1.75495	1.68895	1.61551	1.65765	1.75405	1.6712	1.50785
S76A	0.287827	0.571326	0.934157	1.23613	1.48914	1.46228	1.75534	1.76782	1.5885	1.63254
S76A	0.278321	0.53975	0.922224	1.27835	1.5113	1.58524	1.66411	1.59293	1.58814	1.63274
D107R	0.370277	0.600031	0.982114	1.36161	1.43148	1.51027	1.71754	1.67819	1.59543	1.47574
D107R	0.312073	0.566312	0.969381	1.38692	1.30819	1.56674	1.59017	1.61795	1.56943	1.53731
	* excluded well

## Sheet: Figure 5a
Figure 5a
Infection Inhibition assay		%GFP+ cells
rVSV-ANDV-Gn/Gc infection	μM (sEC1-2)
sEC1-2:	5	1.66667	0.555556	0.185185	0.0617284	0.0205761	0.00685871	0.00228624	0.000762079	no protein
wt	1.92	4.64	8.35	15.98	19.46	28.06	32.95	37.26	36.45	38.47
wt	2.12	4.47	9.45	13.3	22.33	29.96	31.32	35.42	36.09	37.08
V60A	17.83	23.86	27.81	29.16	36.56	36.98	33.74	35.38	37.43	36.6
V60A	18.15	23.98	24.66	29	33.35	33.95	36.54	35.64	36.05	40.93
Y62A	13.09	17.24	25.01	29.7	32.51	37.41	35.34	35.66	33.83	36.44
Y62A	12.92	19.81	26.4	30.59	33.62	37.15	35.39	37.44	40.42	38.6
L73A	9.68	16.99	22.61	28.89	32.78	33.44	34.98	33.56	37.32	37.86
L73A	10.2	14.67	22.16	27.69	28.08	34.25	33.76	31.31	34.75	35.18
G75R	27.1	30.61	34.71	33.85	34.62	33.79	35.43	34.44	35.25	38.06
G75R	23.29	30.43	35.25	33.13	36.03	31.9	35.51	32.24	35.11	36.28
S76A	9.28	13.76	18.84	27.88	27.64	32.21	35.83	35.77	35.37	38.1
S76A	8.86	12.98	19.44	25.59	28.53	32.75	32.89	35.1	35.24	35.68
D107R	10.07	15.69	21.14	26.9	31.26	31.5	32.72	33.99	36.71	38.29
D107R	10.36	13.63	18.82	25.84	28.62	34.24	34.18	34.11	38.04	40.71
wt	1.43	2.92	7.54	10.47	17.86	23.09	28.24	30.69	33.49	36.39
wt	1.25	3.46	10.86	11.58	16.34	23.44	29.43	30.81	32.74	44.35
L77A	20.45	23.94	26.52	28.51	29	27.84	32.54	30.09	33.17	31.95
L77A	21.18	26.69	27.79	30.16	34.91	29.1	34.44	27.15	31.86	31.19
A78R	7.05	11.5	15.2	19.96	24.45	30.9	29.4	29.4	33.06	37.13
A78R	6.83	11.58	15.08	21	23.42	33.92	31.22	32.14	28.27	36.77
A79S	3.24	5.24	7.24	11.44	17.66	23.29	26.62	26.19	29.53	30.22
A79S	4.44	3.92	9.96	10.34	20.11	22.69	25.19	27.14	29.69	32.02
D80A	18.27	22.34	27.6	25.83	27.8	30.55	28.82	33.9	31.3	30.01
D80A	18.99	24.48	27.34	25.62	25.5	27.66	29.12	29.17	31.28	31.55
Y81A	33.45	29.33	30.01	31.23	32.13	32.61	32.32	30.38	30.49	32.35
Y81A	*	34.98	34.9	33.12	33.23	33.45	31.27	30.33	32.42	32.03
G82R	19.8	23.97	30.31	32.84	32.12	35.59	32.29	36.4	36.45	35.03
G82R	21.61	25.04	29.26	34.42	32.9	38.01	34.32	33.27	38.92	34.86
P84A	32.83	30.69	33.18	32.11	33.91	36.45	31.83	34.81	32.89	33.85
P84A	30.12	30.76	33.5	30.19	37.53	38.52	33.37	34.87	31.61	32.71
H88A	5.22	6.06	11.37	16.76	21.75	25.57	29.61	33.82	32.94	39.32
H88A	4.99	7.78	11.5	18.3	23.01	23.79	31.63	36.07	32.91	33.67
Y90A	30.08	31.94	35.19	32.39	33.17	32.84	33.9	32.8	32.96	32.33
Y90A	30.06	32.3	34.81	33.72	30.74	32.85	33.88	34.29	33.03	33.93
R150E	10.06	16.42	25.46	28.93	30.56	29.02	31.75	35.79	35.11	38.46
R150E	11.42	16.47	27.28	29.41	31.45	31.25	32.05	39.31	35.06	38.11
wt	1.18	3.9	7.33	13.43	19.19	28.89	32.34	35.46	34.4	39.68
wt	1.4	4.3	5.87	13.21	19.85	25.33	29.13	33.62	33.37	38.03
V60A	11.68	19.95	23.5	30.24	31.75	33.66	35.29	34.69	35.71	36.24
V60A	15.79	19.3	24.01	25.93	30.5	32.63	35.2	33.44	35.19	35.05
Y62A	10.34	13.74	20.59	27.66	31.94	32.74	33.17	32.52	31.53	38.11
Y62A	9.18	14.62	21.78	28.2	31.1	31.93	36.15	35.51	35.35	36.59
L73A	7.62	13.66	20.07	27.14	29.45	30.65	35.82	33.74	32.52	37.63
L73A	8.57	13.22	19.48	27.14	29.46	32.82	33.84	35.79	36	37.17
G75R	23.91	31.35	30.66	33.44	33.66	34.54	33.15	33.62	35.2	34.14
G75R	26.54	31.78	32.72	32.7	34.31	33.25	35.11	33.05	32.33	33.77
S76A	8.2	11.56	17.5	21.81	28.94	29.48	35.4	33.06	34.64	36.62
S76A	7.69	11.24	15.84	24.99	27.78	32.67	33.19	36.21	35.02	35.27
D107R	8.42	13.8	19.06	28.88	40.46	35.33	37.73	38.41	39.1	41.77
D107R	8.28	13.32	19.68	28.12	34.94	35.91	36.66	37.84	39.38	41.96
P84A	36.82	36.23	36.17	46.16	41.08	30.67	38.38	36.52	39.24	42.54
P84A	34.4	36.44	35.49	39.33	37.13	37.98	38.5	38.48	33.67	40.1
H88A	5.03	6.64	13.08	18.14	28.99	29.71	35.44	34.7	34.78	39.11
H88A	5.83	8.05	11.37	16.36	28.97	34.7	36.73	37.05	36.98	38.32
Y90A	29.33	29.58	34.94	34.26	33.54	33.02	34.9	32.39	32.12	35.66
Y90A	26.98	28.42	29.42	31.15	29.5	30.98	30.09	30.08	31.4	34.65
R150E	11.39	14.86	19.01	23.29	27.93	30.85	31.75	32.65	32.58	34.7
R150E	11.04	17.52	19.39	24.56	28.85	31.73	34.66	36.08	34.29	37.45
L152A	17.4	22.98	29.64	32.01	35.03	34.82	34.03	36.11	35.53	37.93
L152A	17.83	25.36	29.16	33.61	36.81	36.68	35.93	35.11	34.82	41.57
wt	1.92	4.78	8.34	12.82	22.57	32.64	35.31	39.99	42.25	49.4
wt	1.9	5.49	8.5	15.64	25.44	29.21	39.37	42.82	39.74	46.88
V60A	17.39	22.22	30.04	32.34	37.63	40.04	40.79	40.04	42.02	43.91
V60A	17.53	23	30.03	32.32	36.85	37.46	39.96	38.26	40.84	44.09
Y62A	11.61	17.8	25.1	31.51	39.59	44.05	42.21	41.58	40.63	44.4
Y62A	8.92	18.66	26.65	32.84	39.39	41.77	42.87	44.05	45.09	41.87
L73A	8.71	14.82	22.76	29.97	34.98	38.82	39.68	42.58	41.73	44.99
L73A	9.6	18.08	20.84	33.38	33.8	36.74	40.71	37.01	43.58	44.32
G75R	30.79	35.78	37.03	38.01	38.63	40.26	39.38	41.75	41.89	42.43
G75R	30.65	33.95	36.77	37.75	38.45	40.21	38.18	39.8	42.18	43.29
S76A	8.37	12.49	21.15	26.6	32.22	37.87	39.9	37.45	39.93	43.59
S76A	8.57	13.86	20.88	30.51	34.17	39.17	41.15	43.51	42.89	45.06
D107R	9.59	17.15	21.65	30.74	36.14	41.88	42.38	40.41	49.25	45.25
D107R	9.54	14.7	20.8	28.9	32.43	35.49	40.3	41.4	38.73	45.2
P84A	36.55	33.8	36.2	37.95	38.8	39.16	38.35	39.24	41.08	*
P84A	35.82	37.99	38.64	38.99	38.29	39.84	41.71	37.49	41.32	42.21
H88A	5.1	7.29	13.21	20.52	27.91	36.94	38.46	38.22	40.88	41.52
H88A	5.5	8.8	15.88	22.28	26.49	33.38	35.87	39.62	39.72	41.88
Y90A	33.55	40.24	40.87	42.09	41.66	42.65	40.61	41.84	43.32	43.88
Y90A	32.81	39.43	40.38	48.34	41.12	42.14	45	43	42.44	44.46
R150E	11	19.38	24.92	31.3	35.94	40.36	40.61	39.72	41.74	42.12
R150E	11.9	17.52	22.85	29.91	36.17	39.58	43.59	39.03	37.09	41.75
L152A	20.68	29.51	30.71	36.04	39.58	39.83	41.89	42.87	38.69	41.07
L152A	21.39	27.91	29.92	35.42	38.81	39.61	39.86	41.12	42	44.03
wt	0.57	2.4	5.3	9.93	14.04	16.82	23.79	25.03	26.37	28.11
wt	0.99	2.95	5.23	8.75	14.26	19.32	24.99	26.02	28.21	30.3
L77A	13.78	19.59	19.74	21.94	24.44	26.37	26	27.8	26.07	30.92
L77A	14.4	18.24	23.62	27.05	26.63	25.95	28.25	26.1	27.46	30.23
A78R	6.19	8.01	12.47	17.72	21.27	23.66	26.58	25.96	28.27	26.9
A78R	5.92	8.83	13.79	18.08	21.08	24.28	26.01	24.6	27.42	28.96
A79S	2.07	3.39	5.84	9.41	13.97	19.7	24.09	25.91	28.96	31.64
A79S	2.13	3.5	5.46	10.01	14.28	22.22	25.75	24.59	30	30.09
D80A	13.59	18.29	24.25	27.16	26.11	27.14	29.73	22.78	29.45	30.99
D80A	16.19	21.04	24.54	24.78	26.45	28.93	33.87	30.15	28.82	29.44
Y81A	21.61	24.68	26.64	27.03	27.9	29.66	26.84	27.45	27.55	27.87
Y81A	20.87	24.63	24.52	25.56	28.43	27.81	29.32	28.11	27.55	25.69
G82R	15.39	19.36	24.2	23.45	25.51	21.73	25.34	26.14	27.28	28.45
G82R	13.78	16.54	21.27	22.56	24.43	26.57	25.87	25.42	24.92	26.61
V86A	7.8	8.93	13.85	16.68	20.68	22.44	24.54	25.3	23.05	29.69
V86A	6.83	11.65	12.23	19.44	20.03	22.51	25.16	24.67	26.06	29.12
wt	1.62	3.17	7.42	12.85	20.01	25.41	33.07	31.91	36.38	38.06
wt	1.32	3.59	6.81	11.6	19.18	22.28	31.81	31.88	34.15	38.02
L77A	18.78	25.34	29.06	31.17	32.33	33.52	32.39	33.98	36.68	34.53
L77A	17.64	24.34	28.72	26.31	32.87	34.84	34.74	34.08	31.75	36.04
A78R	8.33	12.65	15.67	20.44	24.89	28.94	33.08	33.14	33.81	35.01
A78R	7.88	12.72	16.49	24.2	25.7	30.43	33.88	34.43	35.54	36.41
A79S	2.79	4.89	7.98	13.26	18.66	28.08	32.61	33.21	35.27	35.03
A79S	3.01	4.23	7.14	12.1	20.01	25.53	30.97	33.2	36.68	36.71
D80A	20.06	27.97	30.59	34.56	35.37	36.16	36.8	37.58	37.3	38.14
D80A	19.38	26.14	31.51	35.81	36.28	33.82	34.97	36.58	35.82	38.44
Y81A	30.29	32.49	34.06	37.71	37.17	35.99	35.9	35.38	36.71	36.28
Y81A	29.19	31.71	33.19	33.15	36.06	35.45	35	34.16	33.73	35.71
G82R	21.87	29.28	30.6	30.7	31.64	33.78	34.46	33.72	33.12	35.29
G82R	17.73	27.27	27.28	29.88	31.43	31.15	31.71	32.94	32.69	31.34
wt	0.97	1.97	2.6	3.74	6.18	10.2	17.5	21.33	23.58	23.39
wt	1.03	2.05	2.33	3.63	5.77	9.83	15.83	20.26	22.17	23.65
wt	1.16	2	2.79	3.39	5.58	9.73	14.01	18.28	20.98	19.27
F83A	18.3	20.55	23.29	21.65	22.52	24.37	23.02	20.91	22.26	21.97
F83A	18.75	20.98	20.92	22.47	21.39	22.71	21.9	21.94	21.87	24.23
F83A	16.9	20.27	19.95	21.16	20.03	20.8	20.81	22.44	21.33	22.72
D85A	8.3	11.45	12.97	16.74	18.51	21.11	20.04	19.86	20.78	24.57
D85A	9.08	12.01	15.4	17.06	17.74	21.37	19.23	21.97	20.43	23.51
D85A	4.87	8.49	11.18	12.68	15.68	18.19	14.32	16.97	16.33	14.16
D85R	13.23	15.86	19.48	19.33	21.27	20.65	21.51	21.14	22.25	21.71
D85R	12.91	15.49	18.27	19.33	19.15	20.46	21.71	19.8	21.06	21.64
D85R	11.49	15.26	16.79	18.3	18.3	19.44	18.9	19.53	18.9	20.06
wt	1.37	2.41	4.38	5.82	8.8	10.07	11.84	13.17	11.5	12.62
wt	1.05	2.08	3.91	5.46	7.77	9.94	10.48	12.51	11.87	11.77
F83A	12.76	11.54	12.47	11.23	11.47	11.56	11.26	13.05	12.34	12.95
F83A	12.2	9.95	13.21	11.33	9.98	11.15	12.45	12.42	10.98	11.69
D85R	10.49	11.05	12.73	11.35	13.59	10.79	12.58	11.38	11.16	13.5
D85R	12.5	9.3	12.07	12.21	10.39	12.12	10.71	11.93	11.86	11.43
wt	2.95	5.98	10.56	16.54	22.7	33.7	35.82	37.56	38.21	36.9
wt	3.13	7.36	9.87	18.13	23.81	33.89	34.78	30.44	38.86	40.35
F83A	21.99	26.95	31.74	35.51	34.81	36.84	37.58	37.63	37.32	36.71
F83A	23.62	27.82	31.35	37.25	36.02	37.98	37.82	38.93	40.01	41.44
D85A	8.84	12.13	15.89	21.65	30.37	35.66	38.08	40.11	39.67	39.46
D85A	7.91	12.43	16.33	24.66	30.52	33.5	35.16	35.14	38.66	39.9
D85R	34.41	36.84	35.04	33.68	36.24	37.64	29.57	36.87	36.6	37.14
D85R	32.91	33.4	37.96	36.73	37.5	38.15	37.03	36.23	36.6	37.28
V86A	7.39	12.88	18.54	25.01	29.99	35.93	35.97	39.27	38.34	38.14
V86A	6.15	12.1	16.5	25.6	32.16	33.93	35.96	35.9	36.59	37.99
I140A	21.98	30.33	32.02	34.33	36.53	36.38	37.96	38.49	37.26	29.73
I140A	21.72	28.2	33.03	35.64	34.81	38.4	38.74	31.05	39.9	38.1
I140A	8.41	16.25	16.1	21.52	18.2	18.81	18.87	19.33	17.53	19.53
I140A	9.7	14.97	18.42	24.29	19.4	20.31	22.29	18.18	20.4	21.36
I140A	6.7	11.87	14.55	20.49	16.82	17.5	17.07	17.03	16.83	18.47
T141A	1.84	2.94	5.07	9.49	12.64	16.45	17.92	20.44	20.46	21.37
T141A	1.85	3.13	4.76	9.36	12.27	17.07	19.39	24.11	20.38	21.26
T141A	1.99	2.25	4.61	9.03	12.86	16.38	17.09	19.35	19.38	19.76
D142A	2.09	3.96	7.22	13.72	16.47	18.3	21.57	22.03	21.17	22.7
D142A	1.96	4.2	7.32	13.01	16.02	20.76	21.91	21.89	22.24	23.18
D142A	2.05	3.92	7.34	13.5	16.67	19.35	20.46	22.33	20.77	21.92
D142R	1.92	3.18	5.48	10.39	14.94	17	21.73	21.55	21.79	23.28
D142R	2.04	2.93	5.74	10.97	16	17.46	20.84	20.95	22.74	25.65
D142R	2.01	2.8	5.01	9.98	14.64	16.6	20.44	21.89	21.89	25.02
L143A	1.06	2.03	3.32	6.84	10.14	16.08	21.4	22.92	21.99	24.45
L143A	1.38	2.41	3.35	7.1	10.19	16.83	20.13	22.26	22.7	26.26
L143A	1.47	2.04	3.6	6.02	10.61	14.8	19.3	21.59	21.03	24.88
V144A	1.44	2.2	2.94	5.88	10.55	13.7	20.26	21.43	21.9	23.88
V144A	1.42	2.17	3.22	6.2	10.61	15.25	22.39	22.22	20.54	23.79
V144A	1.94	2.13	2.97	5.69	9.15	13.09	15.01	20.47	20.55	22.8
Q145A	1.85	2.62	3.9	8.25	11.49	16.26	22.55	17.21	21.51	21.69
Q145A	1.72	2.6	4.16	7.99	11.76	15.63	21.74	16.66	21.28	24.01
Q145A	1.85	2.63	4.64	8.34	12.61	15.6	23.51	16.54	20.92	21.92
wt	0.11	0.39	1.44	6.33	19.41	30.88	39.63	42.95	42.19	47.43
wt	0.14	0.34	1.28	6.98	18.48	29.68	40.96	39.89	43.84	48.45
D102A	1.42	4.02	9.09	15.04	25.13	34.31	37.35	41.69	43.6	45.38
D102A	1.53	4.85	9.26	17.82	25.2	30.62	37.77	39.79	44.32	46.67
D102R	2.66	5.31	9.79	16.68	24.79	33.02	37.94	40.34	42.77	44.5
D102R	2.85	6.64	10.88	20.22	28.09	34.51	38.79	43.58	40.33	44.71
K104A	3.2	6.23	10.23	17.01	26.43	30.56	36.95	39.61	47.08	48.9
K104A	3.57	6.28	10.72	14.38	22.54	29.39	35.83	41.01	43.53	45.72
K104E	4.07	6.44	9.44	14.82	22.05	28.2	34.43	41.22	42.97	44.07
K104E	3.81	7.77	10.62	16.6	22.53	30.96	35.83	40.19	49.52	45.49
T105A	0.71	3.56	6.73	12.25	22.08	28.68	36.17	39.27	41.58	44.78
T105A	0.89	3.62	7.84	14.96	23.87	31.05	38.31	42.84	41.67	46.68
T141A	2.9	6.35	11.59	20.23	24.07	33.39	40.65	41.47	41.91	43.6
T141A	3.24	6.91	11.35	19.15	27.29	35.4	39.21	41.56	41.52	44.91
D142A	4.85	10.39	18.98	28.09	36.82	39.41	40.88	43.37	41.42	43.81
D142A	4.91	11.29	16.89	31.42	32.1	40.38	42.53	42.79	41.16	45.07
D142R	4.02	8.18	14.49	22.89	34.34	41.1	40.45	46.21	46.15	46.71
D142R	4.34	8.78	16.69	26.54	32.58	39.19	41.08	44.6	46.11	46.8
L143A	2.49	4.8	9.23	16.03	26.61	34.56	39.17	43.46	47.2	41.77
L143A	2.42	4.71	9.01	15.28	24.5	34.26	40.26	44.98	46.65	48.07
V144A	2.39	5.36	8.93	17.41	26.44	33.94	42.84	46.67	47.29	49.61
V144A	2.65	5.53	8.71	15.64	26.16	36.01	43.09	39.96	44.81	46.57
Q145A	3.64	7.04	11.87	20.08	28.59	38.47	41.99	44.55	45.21	47.6
Q145A	4.11	7.21	11.67	20.01	30.11	36.83	40.39	45.75	43.96	49.44
wt	0.09	0.29	1.36	6.21	12.9	26.22	22.44	37.28	38.88	42.12
wt	0.29	0.36	1.09	4.49	16.61	23.59	25.4	36.3	38.12	40.72
D102A	0.78	3.71	8.13	12	21.82	22.12	32.29	34.26	37.22	32.02
D102A	1.87	3.91	7.3	12.22	18.78	27.45	29.99	33.84	37.87	39.68
D102R	2.07	3.98	8.51	16.87	23.48	25.98	28.63	32.86	37.27	39.47
D102R	2.13	4.4	8.61	14.29	22.65	27.35	34.21	36.31	41.41	36.8
K104A	3.52	6.57	7.75	15.35	19.78	28.95	30.3	41.31	40.13	44.68
K104A	3.97	7.52	8.53	13.9	18.36	27.6	26.65	36.81	39.04	38.87
K104E	3.77	6.24	9.65	14.3	22.34	27.72	35.46	39.08	39.09	43.65
K104E	4.57	6.24	13.01	16.34	19.94	28.27	32.26	36.79	36.5	34.3
T105A	1.19	2.59	6.21	12.82	16.62	28.65	32.44	38.13	40.43	43.27
T105A	0.95	2.87	5.18	14.2	24.15	26.77	30.08	42.95	38.23	42.08
T141A	3.89	6.51	13.66	18.44	26.96	30.71	39.01	39.51	41.1	45.8
T141A	4.27	6.79	10.65	18.66	24.49	32.91	36.25	40.72	39.09	42.01
D142A	4.87	11.71	17.18	24.39	29.02	36.56	42.59	39.67	39.36	40.17
D142A	5.34	12.05	15.59	25.29	31.89	36.19	38.57	40.89	44.5	41.43
D142R	3.91	6.4	12.38	21.64	29.01	31.88	39.84	39.29	37.08	39.24
D142R	4.17	8.19	13.51	23.48	29.48	35.81	38.84	40.52	39.67	42.27
L143A	1.34	5.17	8.17	16.26	23.74	31.58	35.48	41.55	42.01	42.93
L143A	2.45	3.59	8.13	13.82	23.16	29.82	35.47	36.68	38.48	42.06
V144A	3.28	5.73	6.89	15.47	21.06	29.37	36.19	37.55	41.52	47.46
V144A	3.37	6.63	8.76	13.59	22.2	29.67	31.63	37.51	40.15	37.8
Q145A	3.8	6.57	11.82	18.82	25.84	31.51	37.9	40.2	39.71	43.92
Q145A	3.86	5.8	10.2	16.16	25.52	33.12	38.26	41.58	41.48	41.25
D85A	13.06	17.15	20.37	30.72	36.68	39.3	42.03	41.88	42.51	44.13
D85A	13.54	16.24	19.99	26.61	35.14	38.58	43.19	41.48	45.13	47.44
wt	2.99	6.63	11.74	17.45	35.31	47.14	51.93	58.97	58.87	64.41
wt	4.1	4.69	11.38	21.33	32.47	41.79	46.84	53.71	53.77	61.46
D102A	3.69	5.03	11.82	19.57	32.25	42.02	51.45	55.54	56.72	62.2
D102A	3.9	4.84	11.86	20.32	31.22	40.7	49.61	55.85	56.44	61.66
D102R	6.01	6.29	14.92	24.56	37.17	43.29	54.8	56.7	55.64	59.7
D102R	5.58	8.39	15.82	27.09	37.56	50.74	51.87	56.95	59.21	56.52
K104A	6.44	8	12.98	20.73	36.39	42.97	51.06	52.59	57.68	60.17
K104A	5.93	6.81	12.31	20.07	33.28	39.21	48.87	47.14	54.4	59.43
K104E	7.5	7.74	10.04	18.83	31.44	40.71	50.14	51.49	60.17	62.71
K104E	6.01	9.27	14.41	20.82	30.59	39.13	48.86	52.02	55.95	61.25
T105A	2.3	4.17	9.42	14.79	29.56	42.47	51.62	53.33	55.25	61.35
T105A	2.51	4.35	8.48	19.7	29.83	41.81	52.67	55.38	57.6	62.01
V86A	17.52	15.41	22.31	36.2	44.94	51.79	56.08	57.97	57.19	60.46
V86A	14.26	15.73	29.24	36.75	47.48	50.22	59.73	57.37	59.88	56.65
I140A	60.13	56.04	61.33	61.49	62.56	64.22	65.02	63.87	65.64	61.7
I140A	57.66	54.08	57.8	60.39	64.74	65.07	64.55	64.17	66.08	69.64
wt	1.78	5.33	11.07	19.54	33.94	38.89	44.13	47.59	47.79	51.7
wt	1.57	5.96	11.39	22.49	27.69	34.91	39.58	47.85	37.51	49.1
L152A	27.6	39.42	46.85	45.82	47.56	41.78	49.36	48.81	48.92	51.7
L152A	27.53	37.79	40.77	42.72	45.91	45.5	46.42	47.69	48.86	50.4
	* excluded well

## Sheet: Figure 5c
Figure 5c
AUC values of curves:	Competition ELISA	Infection inhibition assay
WT-Strong experiments	150.3	112
WT-Intermediate experiments	151.8	120.3
WT-Weak experiments	158.4	119
V60A	217.1	199.4
Y62A	255.2	192.4
L73A	220.4	179.4
G75R	266.9	235.5
S76A	196.3	173.4
L77A	249.6	217.2
A78R	185.3	164.6
A79S	152.2	128.9
D80A	246.5	220.6
Y81A	262.4	252.8
G82A	249.1	226.6
F83A	262.5	237.1
P84A	263	242.6
D85A	197.2	179.9
D85R	230.6	236.1
V86A	156.9	169.7
H88A	180.3	148.1
Y90A	271.7	241.9
D102A	152.9	125.8
D102R	193.6	137.6
K104A	144.1	124
K104E	152.6	129.1
T105A	156	116.8
D107R	209.4	171.7
I140A	246.8	246.8
T141A	149.8	139.4
D142A	187.9	162.9
D142R	185.6	144.4
L143A	137.5	122.8
V144A	146.4	120.9
Q145A	154.1	133.6
R150E	191.7	185.1
L152A	257.4	212.1

## Sheet: Figure 6a
Figure 6a
Infection		%GFP+ cells
cell line:	U2OS-PCDH1-KO+PCDH1(WT)										U2OS-PCDH1-KO										U2OS-PCDH1-KO+PCDH1(F83A)										U2OS-PCDH1-KO+PCDH1(D85A)										U2OS-PCDH1-KO+PCDH1(D85R)
rVSV-ANDV-Gn/Gc	51.67	50.08	46.87	32.76	22.08	23.36	40.11	36.2	39.7		11.13	10.36	10.08	3.42	2.71	3.32	7.59	9.12	7.59		62.43	64.45	62.97	31.69	34.09	36.78	53.15	54.36	57.02		66.75	63.91	65.8	39.51	33.72	32.7	54.5	49.19	49.87		65.06	64.52	65.83	31.89	27.25	26.65	47.98	44.65	42.41
rVSV-SNV-Gn/Gc	48.76	48.55	45.04	25.82	22.6	22.46	46.79	46.42	44.36		4.89	4.65	4.4	2.55	2.03	2.22	9.12	8.89	8.65		2.54	2.82	3.63	3.11	2.87	3.24	8.08	8.04	8.71		3.67	4.02	4.88	3.36	2.66	2.42	9.49	8.56	6.62		3.42	3.46	3.51	3.87	3.01	3.15	6.92	6.05	6.15
rVSV-HTNV-Gn/Gc	57.18	56.72	54.81	45.93	38.64	40.14	52.22	42.75	43.76		60.69	52.3	55.847	40.91	37.58	36.95	61.17	60.23	59.75		65.02	65.3	67.27	37.24	35.42	36.04	50.2	54.16	54.05		55.32	61.45	57.88	41.87	38.25	34.81	54.99	48.63	43.9		34.81	37.2	34.47	39.64	34.86	33.48	45.81	43.33	40.74

[truncated: 13 more sheets: Figure 6b, Figure 7b, Figure 7c, Figure 7g, Figure 7h, Figure 8b, Figure 8c, Supplementary Figure 2, Supplementary Figure 3, Supplementary Figure 4a, Supplementary Figure 4b, Supplementary Figure 8c, Suppementary Figure 10]
